# Supplementary material for: Improving eye-tracking calibration accuracy using symbolic regression
Source: PLoS One. 2019 Mar 15;14(3):e0213675. doi: 10.1371/journal.pone.0213675 (PMC6420251; doi:10.1371/journal.pone.0213675)
Supplement: S1 File — The data were used to prepare Table 3. (XLSX) [file pone.0213675.s001.xlsx]

## Sheet: Feuil1
X	Y	Calibration Type	Target Type	Regression type
2.79927	1.52798	SP	Marker	Polynomial regression
4.02598	2.27631	SP	Marker	Polynomial regression
3.24865	2.75536	SP	Marker	Polynomial regression
4.84252	1.85644	SP	Marker	Polynomial regression
2.76361	1.5583	SP	Marker	Polynomial regression
2.59833	1.03006	SP	Marker	Polynomial regression
1.71766	2.31827	VO	Marker	Polynomial regression
2.39621	2.65991	VO	Marker	Polynomial regression
4.62253	4.02736	VO	Marker	Polynomial regression
5.19934	4.11056	VO	Marker	Polynomial regression
15.8758	6.22419	VO	Marker	Polynomial regression
5.224	4.04059	VO	Marker	Polynomial regression
