# Supplementary material for: Improving eye-tracking calibration accuracy using symbolic regression
Source: PLoS One. 2019 Mar 15;14(3):e0213675. doi: 10.1371/journal.pone.0213675 (PMC6420251; doi:10.1371/journal.pone.0213675)
Supplement: S2 File — The data were used to prepare Table 4. (XLSX) [file pone.0213675.s002.xlsx]

## Sheet: Feuil1
MAE_X1	MAE_X10	MAE_X30	MAE_Y1	MAE_Y10	MAE_Y30	Calibration Type	Target Type	Regression type
2.176	2.157	2.145	1.049	1.005	0.962	SP	Marker	Symbolic Regression
3.47	3.36	3.31	2.17	2.03	2.02	SP	Marker	Symbolic Regression
3.08	2.99	2.98	1.82	1.09	1.08	SP	Marker	Symbolic Regression
4.01	3.71	3.71	1	0.97	0.97	SP	Marker	Symbolic Regression
2.42	2.35	2.25	0.94	0.9	0.88	SP	Marker	Symbolic Regression
2.21	2.19	2.17	0.85	0.81	0.8	SP	Marker	Symbolic Regression
1.12	1.027	1.042	1.83	1.827	1.804	VO	Marker	Symbolic Regression
1.89	1.87	1.87	2.07	2.04	2.04	VO	Marker	Symbolic Regression
3.21	3.08	3.08	3.37	3.3	3.3	VO	Marker	Symbolic Regression
2.44	2.39	2.29	2.56	1.98	1.98	VO	Marker	Symbolic Regression
10.14	9.73	8.89	5.92	5.73	5.43	VO	Marker	Symbolic Regression
3.38	3.27	3.25	2.1	2.1	2.06	VO	Marker	Symbolic Regression
