# Supplementary material for: Improving eye-tracking calibration accuracy using symbolic regression
Source: PLoS One. 2019 Mar 15;14(3):e0213675. doi: 10.1371/journal.pone.0213675 (PMC6420251; doi:10.1371/journal.pone.0213675)
Supplement: S3 File — The data were used to prepare Table 5. (XLSX) [file pone.0213675.s003.xlsx]

## Sheet: Feuil1
X	Y	Calibration Type	Target Type	Regression type
5.77649	5.5613	SP	Finger	Polynomial regression
2.73053	4.067	SP	Finger	Polynomial regression
4.22146	6.41211	SP	Finger	Polynomial regression
4.54684	3.75751	SP	Finger	Polynomial regression
4.54282	4.26256	SP	Finger	Polynomial regression
4.26267	3.06218	SP	Finger	Polynomial regression
3.31958	4.11931	VO	Finger	Polynomial regression
4.11467	4.1518	VO	Finger	Polynomial regression
2.32795	6.02884	VO	Finger	Polynomial regression
17.2995	12.7926	VO	Finger	Polynomial regression
11.991	3.36694	VO	Finger	Polynomial regression
5.57681	3.53065	VO	Finger	Polynomial regression
